# Supplementary material for: Acting locally - affecting globally: RNA sequencing of gilthead sea bream with a mild Sparicotyle chrysophrii infection reveals effects on apoptosis, immune and hypoxia related genes
Source: BMC Genomics. 2019 Mar 11;20:200. doi: 10.1186/s12864-019-5581-9 (PMC6416957; doi:10.1186/s12864-019-5581-9)
Supplement: Supplementary file 2 — Gene ontology (GO) enrichment analysis based on the number of DE genes per tissue (FDR cutoff 0.05). The Tabs entitled “TISSUE EnrichGO” contain the detailed lists of the enriched GO total, up- and down-regulated sorted by ontology (Biological process (BP), Cellular compartment (CC) and Molecular function (MF)). (XLSX 49 kb) [file 12864_2019_5581_MOESM2_ESM.xlsx]

## Sheet: Overview
Summary of the results from differentially expressed (DE) genes when comparing the Sparicotyle infected group with the respective control
Tissue	LIVER	n = 4 CTRL and 5 Infected
	DE total	DE Upregulated	DE Downregulated
	334	105	229
	Enriched GO total	Enriched GO Upreg	Enriched GO Downreg
	139	0	136
Tissue	SPLEEN	n = 4 CTRL and 4 Infected
	DE total	DE Upregulated	DE Downregulated
	1240	485	755
	Enriched GO total	Enriched GO Upreg	Enriched GO Downreg
	277	37	229
Tissue	Non-parasitized GILLS	n = 4 CTRL and 4 Infected
	DE total	DE Upregulated	DE Downregulated
	1235	613	622
	Enriched GO total	Enriched GO Upreg	Enriched GO Downreg
	268	119	141
Tissue	Parasitized GILLS	n = 4 CTRL and 4 Infected
	DE total	DE Upregulated	DE Downregulated
	700	375	325
	Enriched GO total	Enriched GO Upreg	Enriched GO Downreg
	64	15	14

## Sheet: LIVER EnrichGO
	LIVER Enriched GO Total				LIVER Enriched GO Downregulated
ontology	term	Num_DE_In_Category		ontology	term	Num_DE_Down_In_Category
BP	response to lipopolysaccharide	16		BP	transcription, DNA-templated	25
BP	transcription, DNA-templated	28		BP	glucose metabolic process	7
BP	glucose homeostasis	8		BP	negative regulation of apoptotic process	12
BP	glucose metabolic process	7		BP	response to lipopolysaccharide	12
BP	positive regulation of glycogen biosynthetic process	4		BP	positive regulation of glycogen biosynthetic process	4
BP	negative regulation of apoptotic process	13		BP	glucose homeostasis	7
BP	positive regulation of transcription, DNA-templated	15		BP	cellular response to reactive oxygen species	5
BP	regulation of cellular ketone metabolic process	3		BP	negative regulation of neuron apoptotic process	7
BP	cellular response to reactive oxygen species	5		BP	positive regulation of transcription, DNA-templated	13
BP	cellular response to gamma radiation	4		BP	regulation of cellular ketone metabolic process	3
BP	negative regulation of interleukin-6 production	10		BP	circadian rhythm	7
BP	negative regulation of neuron apoptotic process	7		BP	cellular response to gamma radiation	4
BP	negative regulation of tumor necrosis factor production	10		BP	response to follicle-stimulating hormone	3
BP	response to follicle-stimulating hormone	3		BP	negative regulation of transcription from RNA polymerase II promoter	12
BP	positive regulation of apoptotic process	11		BP	cellular response to nutrient	3
BP	negative regulation of fibroblast proliferation	10		BP	negative regulation of transcription, DNA-templated	10
BP	negative regulation of NIK/NF-kappaB signaling	11		BP	positive regulation of DNA-templated transcription, initiation	3
BP	circadian rhythm	7		BP	circadian regulation of gene expression	5
BP	cellular response to nutrient	3		BP	wound healing	6
BP	positive regulation of DNA-templated transcription, initiation	3		BP	insulin receptor signaling pathway	5
BP	negative regulation of interferon-alpha production	9		BP	positive regulation of smooth muscle cell proliferation	5
BP	regulation of protein sumoylation	2		BP	regulation of protein sumoylation	2
BP	positive regulation of interleukin-1 beta biosynthetic process	2		BP	positive regulation of interleukin-1 beta biosynthetic process	2
BP	cellular response to isoquinoline alkaloid	2		BP	cellular response to isoquinoline alkaloid	2
BP	cellular response to mycophenolic acid	2		BP	cellular response to mycophenolic acid	2
BP	glomerular mesangial cell proliferation	2		BP	glomerular mesangial cell proliferation	2
BP	positive regulation of glomerular metanephric mesangial cell proliferation	2		BP	positive regulation of glomerular metanephric mesangial cell proliferation	2
BP	cellular response to interleukin-8	2		BP	cellular response to interleukin-8	2
BP	negative regulation of transcription, DNA-templated	11		BP	R7 cell fate commitment	2
BP	cell differentiation	12		BP	micropyle formation	2
BP	regulation of protein ubiquitination	9		BP	regulation of acetyl-CoA biosynthetic process from pyruvate	3
BP	R7 cell fate commitment	2		BP	regulation of gluconeogenesis	3
BP	micropyle formation	2		BP	negative regulation of antimicrobial humoral response	2
BP	negative regulation of interferon-beta production	9		BP	positive regulation of glycogen (starch) synthase activity	2
BP	negative regulation of innate immune response	9		BP	leading edge cell differentiation	2
BP	negative regulation of interleukin-1 beta production	9		BP	imaginal disc fusion, thorax closure	2
BP	negative regulation of I-kappaB kinase/NF-kappaB signaling	11		BP	vitamin D receptor signaling pathway	2
BP	negative regulation of transcription from RNA polymerase II promoter	13		BP	regulation of DNA binding transcription factor activity	3
BP	negative regulation of NLRP3 inflammasome complex assembly	9		BP	release of cytochrome c from mitochondria	3
BP	negative regulation of phosphatidylinositol 3-kinase signaling	9		BP	regulation of lipid metabolic process	5
BP	negative regulation of interleukin-12 production	9		BP	dorsal appendage formation	2
BP	negative regulation of cytokine production involved in inflammatory response	9		BP	regulation of type B pancreatic cell proliferation	2
BP	T cell activation	10		BP	cellular response to insulin stimulus	5
BP	circadian regulation of gene expression	5		BP	response to carbon monoxide	2
BP	negative regulation of NF-kappaB transcription factor activity	12		BP	R3/R4 cell fate commitment	2
BP	insulin receptor signaling pathway	5		BP	regulation of apoptotic process	7
BP	response to organonitrogen compound	5		BP	positive regulation of apoptotic process	8
BP	negative regulation of inflammatory response	12		BP	regulation of pH	3
BP	positive regulation of neuron apoptotic process	5		BP	dorsal closure	2
BP	wound healing	6		BP	cellular response to lipopolysaccharide	6
BP	regulation of acetyl-CoA biosynthetic process from pyruvate	3		BP	lipid homeostasis	3
BP	positive regulation of smooth muscle cell proliferation	5		BP	cellular response to heparin	2
BP	cellular response to UV-B	3		BP	positive regulation of tau-protein kinase activity	2
BP	I-kappaB kinase/NF-kappaB signaling	9		BP	positive regulation of heart contraction	2
BP	negative regulation of antimicrobial humoral response	2		BP	cell differentiation	9
BP	leading edge cell differentiation	2		BP	estrous cycle	3
BP	positive regulation of glycogen (starch) synthase activity	2		BP	positive regulation of neuron apoptotic process	4
BP	response to glucose	5		BP	positive regulation of fibroblast proliferation	4
BP	response to hydrogen peroxide	5		BP	cellular response to potassium ion starvation	2
BP	imaginal disc fusion, thorax closure	2		BP	positive regulation of cell proliferation	8
BP	regulation of gluconeogenesis	3		BP	regulation of energy homeostasis	2
BP	positive regulation of cell growth	5		BP	response to drug	8
BP	response to cytokine	5		BP	regulation of progesterone biosynthetic process	2
BP	vitamin D receptor signaling pathway	2		BP	spermatogenesis	7
BP	negative regulation of cell proliferation	10		BP	negative regulation of cell proliferation	8
BP	regulation of DNA binding transcription factor activity	3		BP	cellular response to cAMP	4
BP	dorsal appendage formation	2		BP	regulation of cell cycle	5
BP	regulation of type B pancreatic cell proliferation	2		BP	synaptic growth at neuromuscular junction	2
BP	negative regulation of epithelial cell proliferation	9		BP	response to hydrogen peroxide	4
BP	release of cytochrome c from mitochondria	3		BP	cellular response to gonadotropin stimulus	2
BP	regulation of apoptotic process	8		BP	locomotor rhythm	3
BP	regulation of transcription, DNA-templated	17		BP	positive regulation of cell growth	4
BP	response to carbon monoxide	2		BP	response to glucose	4
BP	dorsal closure	2		BP	positive regulation of hormone biosynthetic process	2
BP	R3/R4 cell fate commitment	2		BP	regulation of transcription, DNA-templated	13
BP	positive regulation of tau-protein kinase activity	2		BP	negative regulation of cell differentiation	3
BP	cellular response to heparin	2		BP	response to cytokine	4
BP	positive regulation of heart contraction	2		BP	negative regulation of transcription from RNA polymerase II promoter in response to endoplasmic reticulum stress	2
BP	regulation of lipid metabolic process	5		BP	positive regulation of chemokine biosynthetic process	2
BP	regulation of pH	3		BP	response to ischemia	3
BP	cellular response to potassium ion starvation	2		BP	apoptotic process	9
BP	lipid homeostasis	3		BP	positive regulation of fatty acid beta-oxidation	2
BP	regulation of energy homeostasis	2		BP	positive regulation of reactive oxygen species metabolic process	3
BP	spermatogenesis	8		BP	transcription from RNA polymerase II promoter	6
BP	cellular response to insulin stimulus	5		BP	intrinsic apoptotic signaling pathway by p53 class mediator	3
BP	positive regulation of cell proliferation	9		BP	transforming growth factor beta receptor signaling pathway	4
BP	cellular response to gonadotropin stimulus	2		BP	positive regulation of monocyte differentiation	2
BP	apoptotic process	11		BP	positive regulation of DNA replication	3
BP	regulation of progesterone biosynthetic process	2		BP	negative regulation of interleukin-6 production	6
BP	estrous cycle	3		BP	response to norepinephrine	2
BP	synaptic growth at neuromuscular junction	2		BP	negative regulation of tumor necrosis factor production	6
BP	positive regulation of hormone biosynthetic process	2		BP	regulation of glucose metabolic process	3
BP	negative regulation of transcription from RNA polymerase II promoter in response to endoplasmic reticulum stress	2		BP	long-term memory	3
BP	multicellular organism development	11		BP	monocyte differentiation	2
BP	positive regulation of fatty acid beta-oxidation	2		BP	negative regulation of fibroblast proliferation	6
BP	positive regulation of fibroblast proliferation	4		BP	cellular response to steroid hormone stimulus	2
BP	positive regulation of chemokine biosynthetic process	2		BP	positive regulation of smooth muscle cell migration	3
BP	negative regulation of cell differentiation	3		BP	cellular response to leptin stimulus	2
BP	locomotor rhythm	3		BP	response to electrical stimulus	3
BP	cellular response to hormone stimulus	3		CC	cytoplasm	56
BP	positive regulation of monocyte differentiation	2		CC	nucleus	51
CC	cytoplasm	76		CC	cytosol	43
CC	nucleus	67		CC	nucleoplasm	28
CC	cytosol	61		CC	mitochondrial pyruvate dehydrogenase complex	3
CC	nucleoplasm	34		CC	mitochondrion	17
CC	mitochondrial pyruvate dehydrogenase complex	3		CC	transcription factor AP-1 complex	2
CC	mitochondrion	20		CC	protein complex	10
CC	extracellular exosome	29		CC	extracellular membrane-bounded organelle	2
CC	microtubule organizing center	11		CC	PML body	5
CC	transcription factor AP-1 complex	2		MF	core promoter sequence-specific DNA binding	8
CC	perinuclear region of cytoplasm	15		MF	DNA binding transcription factor activity	15
CC	extracellular membrane-bounded organelle	2		MF	RNA polymerase II core promoter proximal region sequence-specific DNA binding	10
CC	PML body	6		MF	double-stranded DNA binding	7
MF	core promoter sequence-specific DNA binding	9		MF	DNA binding	20
MF	DNA binding transcription factor activity	18		MF	histone acetyltransferase binding	4
MF	double-stranded DNA binding	8		MF	pyruvate dehydrogenase (acetyl-transferring) kinase activity	3
MF	RNA polymerase II transcription factor activity, sequence-specific DNA binding	9		MF	heme binding	6
MF	ATP binding	29		MF	transcription factor activity, RNA polymerase II core promoter proximal region sequence-specific binding	4
MF	DNA binding	25		MF	ATP binding	21
MF	RNA polymerase II core promoter proximal region sequence-specific DNA binding	11		MF	transcriptional activator activity, RNA polymerase II core promoter proximal region sequence-specific binding	8
MF	transcription regulatory region sequence-specific DNA binding	5		MF	transcription regulatory region sequence-specific DNA binding	4
MF	pyruvate dehydrogenase (acetyl-transferring) kinase activity	3		MF	glycogen binding	2
MF	histone acetyltransferase binding	4		MF	protein homodimerization activity	12
MF	transcriptional activator activity, RNA polymerase II core promoter proximal region sequence-specific binding	9		MF	RNA polymerase II transcription factor activity, sequence-specific DNA binding	6
MF	transcription factor activity, RNA polymerase II core promoter proximal region sequence-specific binding	4		MF	transcription regulatory region DNA binding	6
MF	phosphatidylinositol 3-kinase regulatory subunit binding	9		MF	sequence-specific DNA binding	9
MF	heme binding	6		MF	hemi-methylated DNA-binding	2
MF	transcription factor binding	10		MF	transcription factor binding	8
MF	glycogen binding	2		MF	double-stranded methylated DNA binding	2
MF	hemi-methylated DNA-binding	2		MF	nuclear receptor activity	3
MF	double-stranded methylated DNA binding	2		MF	thyroid hormone receptor activity	2
MF	sequence-specific DNA binding	10		MF	E-box binding	3
MF	protein heterodimerization activity	10		MF	zinc ion binding	12
MF	protein homodimerization activity	13		MF	steroid hormone receptor activity	3
MF	transcription regulatory region DNA binding	6		MF	MAP kinase tyrosine/serine/threonine phosphatase activity	2
MF	zinc ion binding	15		MF	RNA-directed DNA polymerase activity	5
MF	nuclear receptor activity	3
MF	RNA-directed DNA polymerase activity	6
MF	thyroid hormone receptor activity	2

## Sheet: SPLEEN EnrichGO
	SPLEEN Enriched GO Total				SPLEEN Enriched GO Upregulated				SPLEEN Enriched GO Downregulated
ontology	term	Num_DE_In_Category		ontology	term	Num_DE_Up_In_Category		ontology	term	Num_DE_Down_In_Category
BP	positive regulation of transcription from RNA polymerase II promoter	61		BP	positive regulation of transcription from RNA polymerase II promoter	25		BP	cellular response to hypoxia	16
BP	cellular response to hydrogen peroxide	14		BP	regulation of cell proliferation	12		BP	erythrocyte development	9
BP	cellular response to hypoxia	19		BP	response to peptide hormone	8		BP	positive regulation of transcription from RNA polymerase II promoter	36
BP	response to lipopolysaccharide	34		BP	response to cAMP	7		BP	positive regulation of organelle organization	6
BP	response to cAMP	13		BP	response to corticosterone	5		BP	monovalent inorganic cation transport	6
BP	response to peptide hormone	14		BP	regulation of transcription from RNA polymerase II promoter	15		BP	cellular response to hydrogen peroxide	10
BP	regulation of cell proliferation	21		BP	response to cytokine	7		BP	positive regulation of apoptotic process	21
BP	positive regulation of apoptotic process	27		BP	protein homotrimerization	5		BP	iron ion homeostasis	9
BP	regulation of transcription from RNA polymerase II promoter	30		BP	osteoblast proliferation	2		BP	insulin receptor signaling pathway	10
BP	positive regulation of organelle organization	6		BP	response to lipopolysaccharide	15		BP	maintenance of epithelial cell apical/basal polarity	6
BP	transcription from RNA polymerase II promoter	21		BP	response to drug	13		BP	cellular response to cAMP	10
BP	response to drug	28		BP	positive regulation of myeloid cell differentiation	2		BP	nitric oxide biosynthetic process	6
BP	monovalent inorganic cation transport	6		BP	regulation of cell death	3		BP	porphyrin-containing compound biosynthetic process	6
BP	cellular response to cAMP	12		BP	regulation of L-arginine import	2		BP	regulation of cellular ketone metabolic process	4
BP	erythrocyte development	9		BP	arginine catabolic process to ornithine	2		BP	cytoskeleton organization	13
BP	signal transduction	47		BP	cellular response to hormone stimulus	4		BP	glucose metabolic process	9
BP	apoptotic process	33		BP	angiogenesis	10		BP	negative regulation of sodium ion transport	5
BP	insulin receptor signaling pathway	11		BP	arginine metabolic process	3		BP	rhythmic process	9
BP	maintenance of epithelial cell apical/basal polarity	6		BP	negative regulation of cell migration involved in sprouting angiogenesis	3		BP	response to hypoxia	14
BP	iron ion homeostasis	9		BP	inner ear development	5		BP	cellular response to tumor necrosis factor	11
BP	circadian rhythm	14		BP	response to cadmium ion	4		BP	circadian rhythm	11
BP	maternal process involved in female pregnancy	7		BP	Notch signaling involved in heart development	3		BP	autophagy	10
BP	response to hypoxia	18		CC	transcription factor AP-1 complex	4		BP	response to lipopolysaccharide	19
BP	cellular response to lipopolysaccharide	17		CC	extracellular region	37		BP	cellular response to nutrient	4
BP	response to cytokine	11		CC	nuclear chromosome	7		BP	distal tubule morphogenesis	4
BP	nitric oxide biosynthetic process	6		MF	sequence-specific DNA binding	20		BP	cellular iron ion homeostasis	8
BP	regulation of cellular ketone metabolic process	4		MF	DNA binding transcription factor activity	20		BP	apoptotic process	22
BP	porphyrin-containing compound biosynthetic process	6		MF	transcriptional activator activity, RNA polymerase II core promoter proximal region sequence-specific binding	12		BP	transcription from RNA polymerase II promoter	14
BP	cellular response to hormone stimulus	7		MF	transcriptional activator activity, RNA polymerase II transcription regulatory region sequence-specific binding	10		BP	signal transduction	30
BP	aging	19		MF	RNA polymerase II regulatory region sequence-specific DNA binding	11		BP	ion transport	9
BP	positive regulation of hormone biosynthetic process	4		MF	RNA polymerase II core promoter proximal region sequence-specific DNA binding	12		BP	intrinsic apoptotic signaling pathway by p53 class mediator	6
BP	negative regulation of transcription from RNA polymerase II promoter	30		MF	transcriptional activator activity, RNA polymerase II transcription factor binding	4		BP	cellular response to UV	7
BP	regulation of L-arginine import	3		MF	double-stranded DNA binding	7		BP	response to cycloheximide	4
BP	arginine catabolic process to ornithine	3		MF	arginase activity	2		BP	regulation of cellular process	4
BP	response to estradiol	15		MF	transposase activity	6		BP	transcription, DNA-templated	39
BP	rhythmic process	10		MF	SUMO transferase activity	6		BP	retina vasculature development in camera-type eye	4
BP	negative regulation of sodium ion transport	5		MF	DNA binding	27		BP	positive regulation of circadian rhythm	4
BP	positive regulation of cell proliferation	23						BP	cellular response to insulin stimulus	9
BP	response to organic cyclic compound	15						BP	negative regulation of pancreatic juice secretion	4
BP	transcription, DNA-templated	55						BP	ion homeostasis	4
BP	ion transport	11						BP	leukocyte migration	12
BP	response to fungicide	5						BP	glucose homeostasis	9
BP	cellular response to reactive oxygen species	7						BP	regulation of glucose metabolic process	6
BP	cellular iron ion homeostasis	9						BP	cellular chloride ion homeostasis	4
BP	glucose homeostasis	11						BP	positive regulation of protein homooligomerization	3
BP	positive regulation of transcription, DNA-templated	29						BP	renal sodium ion absorption	4
BP	cellular response to nutrient	4						BP	regulation of acetyl-CoA biosynthetic process from pyruvate	4
BP	cytoskeleton organization	14						BP	extrinsic apoptotic signaling pathway in absence of ligand	5
BP	glucose metabolic process	9						BP	insulin-like growth factor receptor signaling pathway	5
BP	angiogenesis	18						BP	cellular response to cortisol stimulus	3
BP	distal tubule morphogenesis	4						BP	protein phosphorylation	16
BP	cellular response to tumor necrosis factor	12						BP	regulation of lymphocyte differentiation	3
BP	skeletal muscle cell differentiation	7						BP	cellular response to interleukin-1	8
BP	negative regulation of inflammatory response	27						BP	regulation of gluconeogenesis	4
BP	defense response to virus	16						BP	positive regulation of vascular endothelial growth factor production	6
BP	retina vasculature development in camera-type eye	4						BP	response to fungicide	4
BP	positive regulation of protein homooligomerization	3						BP	cellular response to cobalt ion	3
BP	cellular response to insulin stimulus	10						BP	macroautophagy	7
BP	inflammatory response	21						BP	positive regulation of protein phosphorylation	11
BP	positive regulation of circadian rhythm	4						BP	cellular response to organic cyclic compound	8
BP	immune response	25						BP	positive regulation of hormone biosynthetic process	3
BP	leukocyte migration	15						BP	regulation of transcription involved in cell fate commitment	3
BP	response to cycloheximide	4						BP	regulation of long term synaptic depression	3
BP	response to nutrient levels	9						BP	male gonad development	8
BP	regulation of cellular process	4						BP	hemopoiesis	7
BP	cellular response to cortisol stimulus	3						BP	regulation of circadian rhythm	6
BP	response to mechanical stimulus	10						BP	response to nutrient levels	7
BP	regulation of cell death	4						BP	negative regulation of cell adhesion mediated by integrin	3
BP	male gonad development	10						BP	autophagosome assembly	5
BP	response to corticosterone	5						BP	response to estradiol	10
BP	negative regulation of pancreatic juice secretion	4						BP	cellular response to reactive oxygen species	5
BP	protein homotrimerization	6						BP	response to nutrient	8
BP	ion homeostasis	4						BP	response to cAMP	6
BP	cellular chloride ion homeostasis	4						BP	regulation of apoptotic process	12
BP	mammary gland epithelial cell differentiation	4						BP	response to glucocorticoid	7
BP	response to glucocorticoid	9						BP	response to drug	15
BP	arginine metabolic process	4						BP	trabecular meshwork development	2
BP	regulation of lymphocyte differentiation	3						BP	response to indole-3-methanol	2
BP	autophagy	10						BP	aging	12
BP	response to herbicide	4						BP	positive regulation of toll-like receptor 7 signaling pathway	2
BP	regulation of transcription from RNA polymerase II promoter in response to hypoxia	7						BP	positive regulation of toll-like receptor 9 signaling pathway	2
BP	regulation of acetyl-CoA biosynthetic process from pyruvate	4						BP	regulation of pH	4
BP	renal sodium ion absorption	4						BP	lactate metabolic process	3
BP	cardiac ventricle morphogenesis	4						BP	circadian regulation of gene expression	6
BP	blood vessel morphogenesis	6						BP	cellular response to electrical stimulus	4
BP	cellular response to UV	7						BP	response to iron(II) ion	3
BP	intrinsic apoptotic signaling pathway by p53 class mediator	6						BP	cellular response to mechanical stimulus	7
BP	positive regulation of glucose metabolic process	3						BP	autophagy of mitochondrion	4
BP	negative regulation of NF-kappaB transcription factor activity	25						BP	positive regulation of JAK-STAT cascade	4
BP	regulation of glucose metabolic process	6						BP	response to salt stress	5
BP	monocarboxylic acid transport	3						BP	maternal process involved in female pregnancy	4
BP	cellular response to interleukin-1	9						BP	regulation of gene expression	10
BP	positive regulation of JAK-STAT cascade	5						BP	hepatocyte apoptotic process	4
BP	response to cadmium ion	6						BP	membrane lipid catabolic process	2
BP	cellular response to cobalt ion	3						BP	suberin biosynthetic process	2
BP	brain development	18						BP	positive regulation of apoptotic process by virus	2
BP	regulation of gluconeogenesis	4						BP	DNA modification	2
BP	positive regulation of cell differentiation	6						BP	maintenance of protein location in mitochondrion	2
BP	extrinsic apoptotic signaling pathway in absence of ligand	5						BP	cellular process regulating host cell cycle in response to virus	2
BP	cellular response to mechanical stimulus	9						BP	elastin metabolic process	2
BP	trabecular meshwork development	2						BP	epithelial cell differentiation involved in mammary gland alveolus development	2
BP	response to indole-3-methanol	2						BP	cellular response to nitrite	2
BP	hemopoiesis	8						BP	cellular response to cyanide	2
BP	negative regulation of cell adhesion mediated by integrin	3						BP	regulation of transcription from RNA polymerase II promoter	15
BP	insulin-like growth factor receptor signaling pathway	5						BP	positive regulation of transcription, DNA-templated	18
BP	response to follicle-stimulating hormone	3						BP	multicellular organism development	18
BP	negative regulation of transcription, DNA-templated	20						BP	negative regulation of histone H3-K4 methylation	3
BP	positive regulation of protein phosphorylation	13						BP	positive regulation of cell proliferation	14
BP	osteoblast proliferation	2						BP	extrinsic apoptotic signaling pathway	5
BP	cellular response to transforming growth factor beta stimulus	8						BP	platelet activation	8
BP	regulation of transcription involved in cell fate commitment	3						BP	negative regulation of transcription from RNA polymerase II promoter	18
BP	regulation of long term synaptic depression	3						BP	mammary gland epithelial cell differentiation	3
BP	cellular response to extracellular stimulus	5						BP	axonal transport of mitochondrion	3
BP	substrate adhesion-dependent cell spreading	6						BP	positive regulation of intrinsic apoptotic signaling pathway	4
BP	positive regulation of toll-like receptor 7 signaling pathway	2						BP	exocytosis	7
BP	positive regulation of toll-like receptor 9 signaling pathway	2						BP	protein localization	7
BP	interleukin-4 secretion	5						BP	response to dexamethasone	4
BP	response to steroid hormone	6						BP	growth hormone receptor signaling pathway	3
BP	lipid metabolic process	10						BP	cellular response to lipopolysaccharide	9
BP	positive regulation of vascular endothelial growth factor production	6						BP	cellular response to epidermal growth factor stimulus	5
BP	negative regulation of BMP signaling pathway	5						BP	iris morphogenesis	3
BP	xenobiotic metabolic process	6						BP	embryonic placenta development	4
BP	response to organic substance	9						BP	response to peptide hormone	6
BP	response to salt stress	6						BP	ossification	6
BP	response to manganese ion	4						BP	negative regulation of TOR signaling	4
BP	ossification	8						BP	inflammatory response	13
BP	response to alkaloid	3						BP	inter-male aggressive behavior	2
BP	negative regulation of T cell activation	5						BP	wax biosynthetic process	2
BP	chloride transport	7						BP	omega-hydroxylase P450 pathway	2
BP	cell differentiation	22						BP	establishment of protein localization to mitochondrion	2
BP	negative regulation of signal transduction	11						BP	activation of cysteine-type endopeptidase activity involved in apoptotic process	10
BP	response to nutrient	9						BP	intestinal epithelial cell maturation	2
BP	lactate metabolic process	3						BP	cellular response to carbon monoxide	2
BP	exocytosis	9						BP	positive regulation of chemokine-mediated signaling pathway	2
BP	response to lead ion	5						BP	positive regulation of nitric-oxide synthase activity	3
BP	membrane lipid catabolic process	2						BP	response to lead ion	4
BP	suberin biosynthetic process	2						BP	response to inorganic substance	4
BP	MAPK cascade	12						BP	creatine metabolic process	3
BP	positive regulation of apoptotic process by virus	2						BP	chloride transport	5
BP	response to iron(II) ion	3						BP	positive regulation of reactive oxygen species metabolic process	4
BP	DNA modification	2						BP	dopaminergic neuron differentiation	3
BP	response to inorganic substance	5						BP	positive regulation of erythrocyte differentiation	4
BP	positive regulation of reactive oxygen species metabolic process	5						BP	negative regulation of protein ubiquitination	4
BP	maintenance of protein location in mitochondrion	2						BP	ER to Golgi vesicle-mediated transport	8
BP	positive regulation of myeloid cell differentiation	2						BP	keratinization	5
BP	cellular process regulating host cell cycle in response to virus	2						BP	response to endoplasmic reticulum stress	6
BP	negative regulation of platelet activation	3						BP	positive regulation of release of cytochrome c from mitochondria	3
BP	macroautophagy	7						BP	TORC2 signaling	2
BP	autophagosome assembly	5						BP	negative regulation of mesenchymal cell apoptotic process	2
BP	elastin metabolic process	2						BP	protein insertion into mitochondrial membrane involved in apoptotic signaling pathway	2
BP	epithelial cell differentiation involved in mammary gland alveolus development	2						BP	histone H3-K79 methylation	2
BP	cellular response to nitrite	2						BP	cellular response to sterol	2
BP	cellular response to cyanide	2						BP	cGMP metabolic process	2
BP	response to protozoan	4						BP	T-helper 17 cell differentiation	2
BP	protein localization	9						BP	negative regulation of autophagy	4
BP	cartilage development involved in endochondral bone morphogenesis	5						BP	response to food	4
BP	response to radiation	6						BP	adrenal gland development	4
BP	regulation of pH	4						BP	response to iron ion	4
BP	positive regulation of transcription from RNA polymerase II promoter in response to hypoxia	3						BP	positive regulation of vascular endothelial growth factor receptor signaling pathway	3
BP	response to vitamin E	4						CC	cytoplasm	148
BP	regulation of circadian rhythm	6						CC	cytosol	142
BP	regulation of synaptic transmission, glutamatergic	4						CC	nucleus	122
BP	urea cycle	4						CC	plasma membrane	104
BP	adaptive immune response	10						CC	spectrin-associated cytoskeleton	9
BP	cellular response to cadmium ion	4						CC	mitochondrion	45
BP	negative regulation of growth	3						CC	cortical cytoskeleton	10
BP	positive regulation of endothelial cell proliferation	7						CC	integral component of membrane	76
BP	inter-male aggressive behavior	2						CC	membrane	61
BP	positive regulation of cellular protein metabolic process	3						CC	extracellular region	47
BP	cellular response to organic cyclic compound	8						CC	axolemma	7
BP	wax biosynthetic process	2						CC	cytoskeleton	21
BP	cellular response to glucose stimulus	8						CC	nucleoplasm	60
BP	cellular response to dexamethasone stimulus	6						CC	integral component of plasma membrane	34
BP	omega-hydroxylase P450 pathway	2						CC	M band	8
BP	cellular response to calcium ion	6						CC	mitochondrial pyruvate dehydrogenase complex	4
BP	activation of cysteine-type endopeptidase activity involved in apoptotic process	14						CC	pre-autophagosomal structure	5
BP	establishment of protein localization to mitochondrion	2						CC	basolateral plasma membrane	12
BP	intestinal epithelial cell maturation	2						CC	cytoplasmic vesicle	15
BP	negative regulation of osteoblast differentiation	5						CC	perinuclear region of cytoplasm	27
BP	response to progesterone	7						CC	autophagosome	9
BP	response to food	5						CC	apicolateral plasma membrane	6
BP	cell fate determination	4						CC	protein complex	22
BP	cellular response to electrical stimulus	4						CC	extracellular exosome	51
BP	pronephric duct development	2						CC	bicellular tight junction	10
BP	cellular response to carbon monoxide	2						CC	autophagosome membrane	4
BP	regulation of transcription, DNA-templated	37						CC	Z disc	10
BP	prostaglandin biosynthetic process	3						CC	sarcoplasmic reticulum	6
BP	positive regulation of chemokine-mediated signaling pathway	2						CC	sarcolemma	9
BP	keratinization	6						CC	autolysosome	3
BP	osteoclast differentiation	4						CC	synaptic membrane	5
BP	negative regulation of I-kappaB kinase/NF-kappaB signaling	19						CC	transcription factor complex	9
BP	autophagy of mitochondrion	4						CC	Golgi apparatus	24
CC	cytoplasm	210						CC	extrinsic component of omegasome membrane	2
CC	cytosol	194						CC	recycling endosome	7
CC	nucleus	174						MF	metal ion binding	58
CC	plasma membrane	150						MF	cytoskeletal adaptor activity	6
CC	extracellular region	84						MF	spectrin binding	8
CC	integral component of membrane	116						MF	transcription factor binding	19
CC	spectrin-associated cytoskeleton	9						MF	iron ion binding	11
CC	nucleoplasm	95						MF	structural constituent of cytoskeleton	10
CC	cortical cytoskeleton	10						MF	pyruvate dehydrogenase (acetyl-transferring) kinase activity	4
CC	mitochondrion	55						MF	structural molecule activity	12
CC	transcription factor AP-1 complex	4						MF	DNA binding transcription factor activity	25
CC	integral component of plasma membrane	50						MF	ATP binding	45
CC	membrane	76						MF	ATPase binding	8
CC	axolemma	7						MF	DNA binding	40
CC	mitochondrial pyruvate dehydrogenase complex	4						MF	RNA polymerase II regulatory region sequence-specific DNA binding	13
CC	extracellular space	47						MF	transcriptional activator activity, RNA polymerase II transcription regulatory region sequence-specific binding	11
CC	transcription factor complex	13						MF	protein homodimerization activity	25
CC	cytoplasmic vesicle	19						MF	sequence-specific DNA binding	18
CC	extracellular exosome	76						MF	ubiquitin protein ligase binding	13
CC	basolateral plasma membrane	14						MF	chloride channel inhibitor activity	4
CC	pre-autophagosomal structure	5						MF	oxygen binding	4
CC	M band	8						MF	protein serine/threonine kinase activity	16
CC	autophagosome membrane	4						MF	E-box binding	5
CC	perinuclear region of cytoplasm	36						MF	core promoter sequence-specific DNA binding	6
CC	autophagosome	10						MF	oxidoreductase activity	7
CC	cytoskeleton	22						MF	transcriptional activator activity, RNA polymerase II core promoter proximal region sequence-specific binding	11
CC	autolysosome	3						MF	long-chain-fatty-acyl-CoA reductase activity	2
CC	apicolateral plasma membrane	6						MF	fatty-acyl-CoA reductase (alcohol-forming) activity	2
CC	cell	11						MF	protein heterodimerization activity	15
CC	mitochondrial outer membrane	10						MF	L-ascorbic acid binding	3
CC	cell surface	26						MF	transmembrane transporter activity	4
CC	MHC class II protein complex	3						MF	insulin receptor binding	4
CC	platelet alpha granule lumen	6						MF	arginine transmembrane transporter activity	2
CC	nuclear chromosome	8						MF	protein kinase activity	10
CC	extrinsic component of omegasome membrane	2						MF	protein kinase binding	14
CC	external side of plasma membrane	18						MF	tumor necrosis factor-activated receptor activity	3
CC	synaptic membrane	5						NA	NA	8
MF	sequence-specific DNA binding	38
MF	DNA binding transcription factor activity	45
MF	transcriptional activator activity, RNA polymerase II transcription regulatory region sequence-specific binding	21
MF	RNA polymerase II regulatory region sequence-specific DNA binding	24
MF	transcription factor binding	30
MF	metal ion binding	85
MF	DNA binding	67
MF	transcriptional activator activity, RNA polymerase II core promoter proximal region sequence-specific binding	23
MF	iron ion binding	13
MF	spectrin binding	9
MF	cytoskeletal adaptor activity	6
MF	arginase activity	3
MF	double-stranded DNA binding	12
MF	pyruvate dehydrogenase (acetyl-transferring) kinase activity	4
MF	protein homodimerization activity	35
MF	RNA polymerase II core promoter proximal region sequence-specific DNA binding	20
MF	structural molecule activity	14
MF	identical protein binding	42
MF	ATP binding	65
MF	RNA-directed DNA polymerase activity	14
MF	transcriptional activator activity, RNA polymerase II transcription factor binding	5
MF	structural constituent of cytoskeleton	10
MF	protein heterodimerization activity	23
MF	GTP binding	23
MF	ATPase binding	8
MF	protein dimerization activity	17
MF	chloride channel inhibitor activity	4
MF	ubiquitin protein ligase binding	14
MF	oxygen binding	4
MF	dioxygenase activity	4
MF	core promoter binding	7
MF	long-chain-fatty-acyl-CoA reductase activity	2
MF	fatty-acyl-CoA reductase (alcohol-forming) activity	2
MF	ubiquitin protein ligase activity	12
MF	transcription regulatory region DNA binding	11
MF	IgG receptor activity	3
MF	oxidoreductase activity	8
MF	E-box binding	5
MF	histone acetyltransferase binding	4
MF	cytokine receptor activity	4
MF	heme binding	8
MF	Notch binding	4
MF	monocarboxylic acid transmembrane transporter activity	3
MF	zinc ion binding	35
MF	MHC class II receptor activity	2
MF	core promoter sequence-specific DNA binding	6
MF	protein serine/threonine kinase activity	18
NA	NA	9

## Sheet: NP_GILLS EnrichGO
	NON-PARASITIZED GILLS Enriched GO Total				NON-PARASITIZED GILLS Enriched GO Upregulated				NON-PARASITIZED GILLS Enriched GO Downregulated
ontology	term	Num_DE_In_Category		ontology	term	Num_DE_Up_In_Category		ontology	term	Num_DE_Down_In_Category
BP	positive regulation of transcription from RNA polymerase II promoter	68		BP	positive regulation of transcription from RNA polymerase II promoter	40		BP	sterol biosynthetic process	6
BP	response to lipopolysaccharide	35		BP	defense response to virus	15		BP	transcription, DNA-templated	40
BP	apoptotic process	40		BP	response to lipopolysaccharide	20		BP	cellular response to hypoxia	11
BP	positive regulation of cell proliferation	32		BP	negative regulation of transcription from RNA polymerase II promoter	22		BP	response to hypoxia	14
BP	transcription, DNA-templated	67		BP	positive regulation of cell proliferation	16		BP	apoptotic process	22
BP	response to hypoxia	22		BP	negative regulation of osteoblast differentiation	6		BP	positive regulation of transcription from RNA polymerase II promoter	28
BP	negative regulation of transcription from RNA polymerase II promoter	37		BP	innate immune response	19		BP	positive regulation of apoptotic process	17
BP	defense response to virus	21		BP	positive regulation of vasoconstriction	5		BP	regulation of transcription, DNA-templated	31
BP	sterol biosynthetic process	7		BP	inflammatory response	15		BP	positive regulation of cell proliferation	16
BP	positive regulation of apoptotic process	26		BP	cellular response to staurosporine	3		BP	negative regulation of apoptotic process	16
BP	regulation of cell proliferation	19		BP	interleukin-17 production	7		BP	vitellogenesis	3
BP	regulation of transcription from RNA polymerase II promoter	28		BP	cytokine production involved in immune response	7		BP	sperm individualization	4
BP	negative regulation of phosphatidylinositol 3-kinase signaling	21		BP	immune response	17		BP	oxygen homeostasis	3
BP	response to glucose	11		BP	apoptotic process	18		BP	embryonic hemopoiesis	5
BP	negative regulation of NF-kappaB transcription factor activity	29		BP	antigen processing and presentation of peptide antigen via MHC class I	8		BP	response to glucose	7
BP	transcription from RNA polymerase II promoter	19		BP	defense response to Gram-negative bacterium	9		BP	regulation of cell proliferation	11
BP	cellular response to interleukin-1	12		BP	regulation of transcription from RNA polymerase II promoter	15		BP	signal transduction	25
BP	negative regulation of apoptotic process	25		BP	ventricular zone neuroblast division	2		BP	cellular response to cobalt ion	3
BP	positive regulation of transcription, DNA-templated	31		BP	fibroblast growth factor receptor signaling pathway involved in orbitofrontal cortex development	2		BP	ascospore wall assembly	3
BP	cellular response to hypoxia	13		BP	negative regulation of nuclear-transcribed mRNA poly(A) tail shortening	2		BP	oxygen transport	3
BP	negative regulation of interleukin-1 beta production	19		BP	negative regulation of NF-kappaB transcription factor activity	17		BP	response to inorganic substance	5
BP	negative regulation of NLRP3 inflammasome complex assembly	19		BP	positive regulation of glomerular filtration	2		BP	erythrocyte development	5
BP	negative regulation of fibroblast proliferation	20		BP	leukocyte proliferation	2		BP	response to lipopolysaccharide	15
BP	negative regulation of interleukin-12 production	19		BP	positive regulation of neutrophil mediated killing of gram-negative bacterium	2		BP	cellular response to drug	7
BP	negative regulation of cytokine production involved in inflammatory response	19		BP	interleukin-10 secretion	2		BP	cellular sphingolipid homeostasis	3
BP	pathogenesis	8		BP	chemokine secretion	2		BP	negative regulation of phosphatidylinositol 3-kinase signaling	11
BP	negative regulation of interferon-alpha production	18		BP	negative regulation of chemokine secretion	2		BP	glycolytic process	5
BP	oxygen transport	4		BP	positive regulation of renin secretion into blood stream	2		BP	hair cell differentiation	3
BP	negative regulation of inflammatory response	27		BP	negative regulation of cell proliferation	14		BP	lymphocyte homeostasis	3
BP	regulation of protein ubiquitination	18		BP	cell fate commitment	5		BP	cellular iron ion homeostasis	6
BP	negative regulation of interferon-beta production	18		BP	face morphogenesis	5		BP	lactate metabolic process	3
BP	heart development	19		BP	interleukin-1 beta production	8		BP	response to alkaloid	3
BP	negative regulation of innate immune response	18		BP	cyclooxygenase pathway	3		BP	musculoskeletal movement	3
BP	negative regulation of I-kappaB kinase/NF-kappaB signaling	23		BP	pathogenesis	5		BP	spermatid nucleus elongation	3
BP	signal transduction	41		BP	negative regulation of cell cycle	5		BP	lysosomal transport	4
BP	negative regulation of epithelial cell proliferation	20		BP	response to hydrogen peroxide	6		BP	positive regulation of spindle checkpoint	2
BP	inflammatory response	22		BP	protein import	4		BP	mitochondrial RNA processing	2
BP	cellular response to organic cyclic compound	11		BP	response to organic substance	7		BP	response to cycloheximide	3
BP	negative regulation of cell proliferation	23		BP	positive regulation of cytosolic calcium ion concentration involved in phospholipase C-activating G-protein coupled signaling pathway	5		BP	cellular response to insulin stimulus	7
BP	MAPK cascade	15		BP	female pregnancy	7		BP	negative regulation of cell death	6
BP	negative regulation of interleukin-6 production	18		BP	positive regulation of eosinophil degranulation	2		BP	maternal process involved in female pregnancy	4
BP	regulation of transcription from RNA polymerase II promoter in response to hypoxia	8		BP	chemokine (C-C motif) ligand 2 secretion	2		BP	negative regulation of interleukin-1 beta production	10
BP	response to organic substance	11		BP	positive regulation of canonical Wnt signaling pathway	7		BP	negative regulation of NLRP3 inflammasome complex assembly	10
BP	negative regulation of NIK/NF-kappaB signaling	21		BP	response to cytokine	6		BP	elastin metabolic process	2
BP	response to cobalt ion	5		BP	positive regulation of leukocyte chemotaxis	3		BP	epithelial cell differentiation involved in mammary gland alveolus development	2
BP	digestive tract morphogenesis	5		BP	prostaglandin biosynthetic process	3		BP	cellular response to nitrite	2
BP	lacrimal gland development	3		BP	protein targeting	6		BP	cellular response to cyanide	2
BP	extrinsic apoptotic signaling pathway in absence of ligand	6		BP	positive regulation of Rho protein signal transduction	5		BP	transcription from RNA polymerase II promoter	10
BP	negative regulation of tumor necrosis factor production	18		BP	negative regulation of chemokine (C-X-C motif) ligand 2 production	2		BP	cellular process regulating host cell cycle in response to virus	2
BP	response to hydrogen peroxide	9		BP	negative regulation of BMP signaling pathway	4		BP	response to drug	13
BP	T cell activation	20		BP	regulation of type B pancreatic cell proliferation	2		BP	negative regulation of interleukin-12 production	10
BP	embryonic hemopoiesis	6		BP	cyclic nucleotide biosynthetic process	2		BP	renal sodium ion absorption	3
BP	cell differentiation	25		BP	positive regulation of interleukin-8 secretion	3		BP	ergosterol biosynthetic process	3
BP	response to drug	22		BP	positive regulation of mesenchymal cell proliferation	4		BP	negative regulation of cytokine production involved in inflammatory response	10
BP	cell fate commitment	7		BP	negative regulation of chemotaxis	2		BP	midbrain morphogenesis	2
BP	regulation of apoptotic process	17		BP	positive regulation of toll-like receptor 2 signaling pathway	2		BP	hemoglobin biosynthetic process	3
BP	I-kappaB kinase/NF-kappaB signaling	18		BP	hippocampus development	6		BP	negative regulation of sodium ion transport	3
BP	response to metal ion	5		BP	regulation of voltage-gated calcium channel activity	3		BP	positive regulation of translation	5
BP	response to cytokine	9		BP	positive regulation of transcription, DNA-templated	16		BP	response to lead ion	4
BP	keratinocyte differentiation	7		BP	negative regulation of interleukin-8 biosynthetic process	2		BP	negative regulation of fibroblast proliferation	10
BP	B cell chemotaxis	3		BP	cellular response to interleukin-1	6		BP	regulation of apoptotic process	10
BP	regulation of transcription, DNA-templated	42		BP	leukocyte migration	9		BP	cellular response to interleukin-1	6
BP	vitellogenesis	3		BP	conditioned taste aversion	2		BP	cellular response to carbon monoxide	2
BP	response to mechanical stimulus	10		BP	cell differentiation	14		BP	positive regulation of chemokine-mediated signaling pathway	2
BP	response to inorganic substance	6		BP	anterior/posterior axis specification	3		BP	intestinal epithelial cell maturation	2
BP	B cell homeostasis	5		BP	digestive tract morphogenesis	3		BP	regulation of glycolytic process	4
BP	oxygen homeostasis	3		BP	lipoxygenase pathway	3		BP	regulation of pro-B cell differentiation	2
BP	renal sodium ion absorption	4		BP	lung-associated mesenchyme development	2		BP	regulation of cholesterol biosynthetic process	4
BP	positive regulation of smooth muscle cell proliferation	8		BP	cellular response to corticotropin-releasing hormone stimulus	2		BP	lacrimal gland development	2
BP	leukocyte migration	14		BP	negative regulation of inflammatory response	15		BP	positive regulation of glycolytic process	3
BP	response to organic cyclic compound	13		BP	response to organic cyclic compound	8		BP	thalamus development	3
BP	in utero embryonic development	15		BP	negative regulation of toll-like receptor 3 signaling pathway	2		BP	Golgi to vacuole transport	3
BP	negative regulation of sodium ion transport	4		BP	positive regulation of cytokine secretion involved in immune response	2		BP	regulation of transcription from RNA polymerase II promoter	13
BP	positive regulation of cardiac muscle cell proliferation	5		BP	transcription from RNA polymerase II promoter	9		BP	response to cobalt ion	3
BP	innate immune response	25		BP	positive regulation of smooth muscle cell proliferation	5		BP	negative regulation of interferon-alpha production	9
BP	glycolytic process	6		CC	cytoplasm	116		BP	angiogenesis	10
BP	cellular response to staurosporine	3		CC	nucleus	94		BP	acrosome assembly	3
BP	sperm individualization	4		CC	extracellular region	54		BP	negative regulation of mesenchymal cell apoptotic process	2
BP	cellular response to cobalt ion	3		CC	plasma membrane	79		BP	positive regulation of protein homooligomerization	2
BP	cellular response to peptide	5		CC	cytosol	89		BP	blood vessel morphogenesis	4
BP	negative regulation of osteoblast differentiation	6		CC	endoplasmic reticulum	32		BP	regulation of protein ubiquitination	9
BP	ascospore wall assembly	3		CC	integral component of membrane	59		BP	heart development	10
BP	brown fat cell differentiation	4		CC	extracellular space	32		BP	B cell chemotaxis	2
BP	skeletal muscle cell differentiation	6		CC	MHC class I protein complex	8		BP	ascending aorta morphogenesis	2
BP	cellular response to mechanical stimulus	9		CC	nucleoplasm	49		BP	triglyceride biosynthetic process	3
BP	positive regulation of fat cell differentiation	6		CC	nuclear envelope lumen	4		BP	cellular response to organic cyclic compound	6
BP	ventricular zone neuroblast division	2		CC	Golgi apparatus	22		BP	negative regulation of interferon-beta production	9
BP	fibroblast growth factor receptor signaling pathway involved in orbitofrontal cortex development	2		CC	nuclear membrane	11		CC	cytoplasm	123
BP	negative regulation of fat cell differentiation	6		CC	intracellular membrane-bounded organelle	17		CC	nucleus	112
BP	response to X-ray	5		CC	integral component of plasma membrane	25		CC	cytosol	115
BP	response to estradiol	12		CC	extracellular exosome	42		CC	mitochondrion	46
BP	positive regulation of vasoconstriction	5		MF	GTP binding	24		CC	nucleoplasm	63
BP	positive regulation of nuclear-transcribed mRNA catabolic process, deadenylation-dependent decay	4		MF	sequence-specific DNA binding	23		CC	integral component of membrane	68
BP	negative regulation of nuclear-transcribed mRNA poly(A) tail shortening	2		MF	transcriptional activator activity, RNA polymerase II core promoter proximal region sequence-specific binding	17		CC	plasma membrane	77
BP	lens development in camera-type eye	5		MF	RNA polymerase II core promoter proximal region sequence-specific DNA binding	16		CC	intracellular membrane-bounded organelle	24
BP	positive regulation of glomerular filtration	2		MF	DNA binding transcription factor activity	24		CC	perinuclear region of cytoplasm	26
BP	leukocyte proliferation	2		MF	metal ion binding	46		CC	endoplasmic reticulum	28
BP	positive regulation of neutrophil mediated killing of gram-negative bacterium	2		MF	antigen binding	13		CC	membrane	45
BP	interleukin-10 secretion	2		MF	MHC class I receptor activity	7		CC	hemoglobin complex	3
BP	chemokine secretion	2		MF	steroid hormone receptor activity	5		CC	GARP complex	3
BP	negative regulation of chemokine secretion	2		MF	DNA binding	33		CC	basolateral plasma membrane	10
BP	positive regulation of renin secretion into blood stream	2		MF	identical protein binding	25		CC	extracellular region	34
BP	mitochondrial RNA processing	2		MF	diguanylate cyclase activity	2		CC	neuronal cell body	15
BP	positive regulation of spindle checkpoint	2		MF	cyclic-GMP-AMP synthase activity	2		CC	myelin sheath	9
BP	antigen processing and presentation of peptide antigen via MHC class I	9		MF	receptor binding	15		CC	Golgi apparatus	22
BP	cellular response to leukemia inhibitory factor	10		MF	thrombin-activated receptor activity	3		CC	protein complex	18
BP	cellular sphingolipid homeostasis	3		MF	heterotrimeric G-protein binding	3		CC	Golgi trans cisterna	3
BP	aging	15		MF	RNA polymerase II regulatory region sequence-specific DNA binding	10		CC	mitochondrial membrane	6
BP	response to glucocorticoid	8		MF	G-protein beta-subunit binding	3		CC	postsynaptic density	10
BP	positive regulation of canonical Wnt signaling pathway	9		MF	nuclear receptor activity	4		CC	mitochondrial outer membrane	7
BP	lymphocyte homeostasis	3		MF	arachidonate 15-lipoxygenase activity	2		MF	iron ion binding	15
BP	cellular response to drug	8		MF	ATP binding	36		MF	identical protein binding	37
BP	triglyceride biosynthetic process	4		MF	cysteine-type endopeptidase activity involved in execution phase of apoptosis	3		MF	DNA binding	42
BP	mammary gland development	5		MF	phospholipase A2 activator activity	2		MF	metal ion binding	49
BP	interleukin-17 production	7		MF	transcriptional activator activity, RNA polymerase II transcription regulatory region sequence-specific binding	8		MF	DNA binding transcription factor activity	24
BP	hippocampus development	8		MF	allantoinase activity	2		MF	E-box binding	6
BP	response to alkaloid	3		MF	transcription factor binding	12		MF	transcriptional activator activity, RNA polymerase II core promoter proximal region sequence-specific binding	13
BP	cytokine production involved in immune response	7		MF	cobalt ion binding	3		MF	zinc ion binding	27
BP	hair cell differentiation	3		MF	G-protein coupled receptor activity	7		MF	oxidoreductase activity, acting on paired donors, with incorporation or reduction of molecular oxygen, 2-oxoglutarate as one donor, and incorporation of one atom each of oxygen into both donors	4
BP	distal tubule morphogenesis	3						MF	protein dimerization activity	13
BP	angiogenesis	15						MF	protein homodimerization activity	22
BP	lactate metabolic process	3						MF	transcription factor binding	14
BP	positive regulation of cell cycle	8						MF	oxygen carrier activity	3
BP	cholesterol metabolic process	7						MF	protein heterodimerization activity	15
BP	regulation of cholesterol biosynthetic process	5						MF	Ras guanyl-nucleotide exchange factor activity	7
BP	negative regulation of neuron apoptotic process	9						MF	RNA binding	26
BP	canonical Wnt signaling pathway	7						MF	GTP binding	15
BP	positive regulation of cell death	5						MF	oxidoreductase activity	7
BP	protein oligomerization	10						MF	RNA polymerase II core promoter proximal region sequence-specific DNA binding	12
BP	cellular process regulating host cell cycle in response to virus	2						MF	p53 binding	6
BP	neurotrophin TRK receptor signaling pathway	4						MF	nucleic acid binding	9
BP	peptide cross-linking	4						MF	sequence-specific DNA binding	14
BP	steroid metabolic process	4						MF	cholesterol 25-hydroxylase activity	2
BP	erythrocyte development	5						MF	transcriptional activator activity, RNA polymerase II transcription regulatory region sequence-specific binding	8
BP	connective tissue replacement involved in inflammatory response wound healing	3						MF	CARD domain binding	3
BP	cellular respiration	4						MF	core promoter sequence-specific DNA binding	5
BP	musculoskeletal movement	3						MF	glycerol-3-phosphate O-acyltransferase activity	2
BP	elastin metabolic process	2						MF	sn-1-glycerol-3-phosphate C16:0-DCA-CoA acyl transferase activity	2
BP	epithelial cell differentiation involved in mammary gland alveolus development	2						MF	oxygen binding	3
BP	cellular response to nitrite	2						MF	FMN binding	3
BP	cellular response to cyanide	2						MF	RNA polymerase II regulatory region sequence-specific DNA binding	9
BP	immune response	21
BP	negative regulation of cell death	7
BP	spermatid nucleus elongation	3
BP	defense response to Gram-negative bacterium	10
BP	positive regulation of eosinophil degranulation	2
BP	chemokine (C-C motif) ligand 2 secretion	2
BP	midbrain morphogenesis	2
BP	cyclooxygenase pathway	3
BP	regulation of sensory perception of pain	5
BP	interleukin-1 beta production	9
BP	negative regulation of chemokine (C-X-C motif) ligand 2 production	2
BP	rhythmic process	7
BP	response to iron ion	5
BP	cyclic nucleotide biosynthetic process	2
BP	response to cycloheximide	3
BP	multicellular organism development	24
BP	blood vessel morphogenesis	5
BP	regulation of cellular process	3
BP	positive regulation of translation	6
BP	lysosomal transport	4
BP	negative regulation of growth	3
BP	positive regulation of epithelial cell proliferation	6
BP	hemolysis in other organism	7
BP	protein import	4
BP	circadian rhythm	9
BP	negative regulation of pancreatic juice secretion	3
BP	positive regulation of leukocyte chemotaxis	3
BP	response to peptide hormone	7
BP	regulation of pro-B cell differentiation	2
BP	ion homeostasis	3
BP	female pregnancy	8
BP	erythrocyte differentiation	5
BP	positive regulation of blood vessel diameter	4
BP	intestinal epithelial cell maturation	2
BP	regulation of type B pancreatic cell proliferation	2
BP	response to wounding	8
BP	cellular response to carbon monoxide	2
BP	ergosterol biosynthetic process	3
BP	glucose homeostasis	8
BP	positive regulation of chemokine-mediated signaling pathway	2
BP	positive regulation of toll-like receptor 2 signaling pathway	2
BP	bone morphogenesis	4
BP	negative regulation of chemotaxis	2
CC	cytoplasm	239
CC	nucleus	206
CC	cytosol	204
CC	plasma membrane	156
CC	integral component of membrane	127
CC	extracellular region	88
CC	nucleoplasm	112
CC	endoplasmic reticulum	60
CC	intracellular membrane-bounded organelle	41
CC	mitochondrion	58
CC	perinuclear region of cytoplasm	46
CC	extracellular space	53
CC	Golgi apparatus	44
CC	membrane	80
CC	endoplasmic reticulum membrane	34
CC	MHC class I protein complex	9
CC	extracellular exosome	76
CC	integral component of plasma membrane	42
CC	neuronal cell body	23
CC	hemoglobin complex	3
CC	myelin sheath	13
CC	GARP complex	3
CC	basolateral plasma membrane	13
CC	microtubule organizing center	21
CC	nuclear envelope lumen	4
CC	lipid droplet	9
CC	transcription factor complex	11
CC	neuromuscular junction	8
CC	bicellular tight junction	11
CC	nuclear membrane	15
CC	cell surface	25
CC	endosome membrane	12
CC	sarcolemma	10
MF	transcriptional activator activity, RNA polymerase II core promoter proximal region sequence-specific binding	30
MF	identical protein binding	62
MF	metal ion binding	95
MF	GTP binding	39
MF	DNA binding transcription factor activity	48
MF	iron ion binding	20
MF	sequence-specific DNA binding	37
MF	DNA binding	75
MF	RNA polymerase II core promoter proximal region sequence-specific DNA binding	28
MF	zinc ion binding	48
MF	transcription factor binding	26
MF	RNA polymerase II regulatory region sequence-specific DNA binding	19
MF	transcriptional activator activity, RNA polymerase II transcription regulatory region sequence-specific binding	16
MF	protein homodimerization activity	38
MF	protein dimerization activity	20
MF	cholesterol 25-hydroxylase activity	3
MF	steroid hormone receptor activity	7
MF	phosphatidylinositol 3-kinase regulatory subunit binding	18
MF	oxygen carrier activity	4
MF	Ras guanyl-nucleotide exchange factor activity	10
MF	heparin binding	14
MF	ATP binding	62
MF	dioxygenase activity	5
MF	protein heterodimerization activity	23
MF	oxidoreductase activity, acting on paired donors, with incorporation or reduction of molecular oxygen, 2-oxoglutarate as one donor, and incorporation of one atom each of oxygen into both donors	4
MF	E-box binding	6
MF	receptor binding	22
MF	p53 binding	8
MF	antigen binding	14
MF	RNA polymerase II transcription factor activity, sequence-specific DNA binding	12
MF	cobalt ion binding	4
MF	oxidoreductase activity	9
MF	nuclear receptor activity	5
MF	core promoter sequence-specific DNA binding	7
MF	FMN binding	4
MF	oxygen binding	4
MF	diguanylate cyclase activity	2
MF	cyclic-GMP-AMP synthase activity	2
MF	MHC class I receptor activity	7
MF	transposase activity	7
MF	transcription regulatory region DNA binding	11
MF	thrombin-activated receptor activity	3
MF	heterotrimeric G-protein binding	3
MF	arachidonate 15-lipoxygenase activity	2
MF	protein-glutamine gamma-glutamyltransferase activity	3
MF	protease binding	10
MF	G-protein beta-subunit binding	3
MF	heme binding	8
MF	allantoinase activity	2
MF	SUMO transferase activity	7
MF	virus receptor activity	10

## Sheet: P_GILLS EnrichGO
	PARASITIZED GILLS Enriched GO Total				PARASITIZED GILLS Enriched GO Upregulated				PARASITIZED GILLS Enriched GO Downregulated
ontology	term	Num_DE_In_Category		ontology	term	Num_DE_Up_In_Category		ontology	term	Num_DE_Down_In_Category
BP	antigen processing and presentation of peptide antigen via MHC class I	9		BP	antigen processing and presentation of peptide antigen via MHC class I	8		BP	cellular response to hypoxia	8
BP	apoptotic process	21		BP	positive regulation of transcription from RNA polymerase II promoter	19		BP	regulation of apoptotic process	10
BP	inflammatory response	15		BP	response to lipopolysaccharide	12		BP	apoptotic process	14
BP	I-kappaB kinase/NF-kappaB signaling	13		CC	cytoplasm	62		BP	regulation of cell proliferation	8
BP	response to mechanical stimulus	8		CC	extracellular region	31		BP	positive regulation of spindle checkpoint	2
BP	response to metal ion	4		CC	cytosol	57		BP	mast cell activation	3
BP	negative regulation of tumor necrosis factor-mediated signaling pathway	3		CC	MHC class I protein complex	7		BP	negative regulation of cell death	5
BP	negative regulation of phosphatidylinositol 3-kinase signaling	14		CC	extracellular space	23		CC	cytosol	63
BP	peptide cross-linking	4		CC	endoplasmic reticulum	20		CC	cytoplasm	64
BP	keratinocyte differentiation	6		CC	extracellular matrix	10		CC	nucleus	51
BP	regulation of protein ubiquitination	13		MF	GTP binding	15		CC	plasma membrane	43
BP	negative regulation of NF-kappaB transcription factor activity	20		MF	transcriptional activator activity, RNA polymerase II core promoter proximal region sequence-specific binding	10		CC	mitochondrion	20
BP	response to lipopolysaccharide	21		MF	protein-glutamine gamma-glutamyltransferase activity	3		MF	CARD domain binding	3
BP	negative regulation of interferon-alpha production	13		MF	sequence-specific DNA binding	12		MF	identical protein binding	17
BP	negative regulation of interferon-beta production	13		MF	RNA polymerase II core promoter proximal region sequence-specific DNA binding	10
BP	negative regulation of interleukin-1 beta production	14
BP	negative regulation of interleukin-12 production	15
BP	negative regulation of interleukin-6 production	13
BP	negative regulation of tumor necrosis factor production	14
BP	regulation of cell proliferation	10
BP	response to drug	16
BP	regulation of apoptotic process	13
BP	positive regulation of apoptotic process	15
BP	negative regulation of I-kappaB kinase/NF-kappaB signaling	17
BP	innate immune response	18
BP	mast cell activation	3
BP	negative regulation of innate immune response	13
BP	positive regulation of transcription, DNA-templated	18
BP	positive regulation of transcription from RNA polymerase II promoter	31
BP	negative regulation of fibroblast proliferation	15
BP	negative regulation of inflammatory response	19
BP	defense response to virus	12
BP	regulation of T cell apoptotic process	5
BP	cellular response to mechanical stimulus	7
BP	cellular response to organic cyclic compound	8
BP	cellular response to hypoxia	9
BP	positive regulation of spindle checkpoint	2
BP	negative regulation of cytokine production involved in inflammatory response	14
BP	negative regulation of NLRP3 inflammasome complex assembly	14
BP	negative regulation of NIK/NF-kappaB signaling	15
BP	response to fluoride	3
CC	extracellular region	48
CC	extracellular space	35
CC	nucleus	92
CC	cytoplasm	126
CC	endoplasmic reticulum	35
CC	Golgi apparatus	26
CC	microtubule organizing center	18
CC	cytosol	120
CC	plasma membrane	79
CC	integral component of membrane	61
CC	MHC class I protein complex	8
CC	extracellular exosome	51
MF	RNA polymerase II core promoter proximal region sequence-specific DNA binding	16
MF	transcriptional activator activity, RNA polymerase II core promoter proximal region sequence-specific binding	16
MF	transcriptional activator activity, RNA polymerase II transcription regulatory region sequence-specific binding	9
MF	DNA binding transcription factor activity	22
MF	protein-glutamine gamma-glutamyltransferase activity	4
MF	GTP binding	23
MF	transcription factor binding	15
MF	beta-2-microglobulin binding	3
MF	phosphatidylinositol 3-kinase regulatory subunit binding	13
MF	identical protein binding	31
MF	sequence-specific DNA binding	20
